# Supplementary material for: Open-Access Mega-Journals: A Bibliometric Profile
Source: PLoS One. 2016 Nov 18;11(11):e0165359. doi: 10.1371/journal.pone.0165359 (PMC5115662; doi:10.1371/journal.pone.0165359)
Supplement: S1 Appendix — (XLSX) [file pone.0165359.s001.xlsx]

## Sheet: Sheet 1
S1 Appendix. Journal information for OAMJ selection (compiled February 2016)
								Bjork's Primary Criteria				Bjork's Secondary Criteria
Title	Publisher	Website	Subject area	Editorial approach	First publication	APC y/n	APC amount ($)	Fully OA	Broad Subject	Review Criteria	Large Volume (>100 articles in 2014)	Moderate APC (<$1500)	High prestige publisher	Academic Editors	Reusable graphics	Altmetrics	Commenting	Portable reviews	(Claimed) Rapid publication	First WoS article	WoS Total Articles (inc. 2015)	WoS 2014 Articles	First Scopus article	Scopus Total Articles (inc. 2015)	Scopus 2014 Articles
AIP Advances	American Institute of Physics	http://scitation.aip.org/content/aip/journal/adva	Phsyical Sciences	"The pre-publication peer review process focuses on whether the manuscript is technically correct and original. Concepts of ‘timeliness’, ‘significance’, or ‘importance’ are evaluated by the community post-publication through the implementation of online commenting and ranking tools."	2011	Y	$1350	Y	Y	Y	Y	Y	Y	Y	Y	Y	Y	Y	Y	2012	1342	562	2011	2264	542
BMC Research Notes	Springer	http://link.springer.com/journal/13104	Biology and Medicine	BMC Research Notes is an open access journal publishing scientifically sound research	2008	Y	$1230	Y	Y	Y	Y	Y	Y	Y	N	N	N	?	Y	n/a	n/a	n/a	2008	4253	915
BMJ Open	British Medical Journal	http://bmjopen.bmj.com/	Medicine	"Reviewers will not be asked to judge importance or breadth of appeal." Open peer review model	2011	Y	$2046	Y	Y	Y	Y	N	Y	Y	Y	Y	Y	N	Y	2012	2615	1026	2011	3747	1143
F1000 Research	F1000	http://f1000research.com/	Science, Medicine and Technology	F1000Research publishes all original basic scientific, translational and clinical research within the life sciences and medicine, irrespective of the perceived interest level and the extent of novelty	2012	Y	$150-$1000	Y	Y	Y	Y	Y	N	N	Y	Y	Y	?	Y	n/a	n/a	n/a	2012	691	277
FEBS open bio	published by Elsevier on behalf of the Federation of European Biochemical Societies (FEBS)	http://www.journals.elsevier.com/febs-open-bio/	Molecular and cellular life sciences	"The journal's peer review process focuses on the technical soundness of papers, leaving the assessment of their impact and importance to the scientific community". "Fast and helpful peer review - median time to first decision 20 days". "Transfer service for articles from other FEBS journals, conserving peer reviews"."Author-corrected final version available within 20 days"	2011	Y	$1316	Y	Y	Y	Y	Y	Y	Y	Y	Y	N	N	Y	2014	120	120	2011	349	120
Medicine	Wolters Kluwer	http://journals.lww.com/md-journal/Pages/default.aspx	Medicine	To ensure the ongoing quality of Medicine’s content, the peer-review process will only accept content that is scientifically, technically and ethically sound, and in compliance with standard reporting guidelines.	1922 / 2014	Y	$1400	Y	Y	Y	Y	Y	Y	Y	Y	Y	N	?	Y	2014	916	311	1996	2553	360
PeerJ	PeerJ	https://peerj.com/	Biological and Medical Sciences	"PeerJ evaluates articles based only on an objective determination of scientific and methodological soundness, not on subjective determinations of 'impact,' 'novelty' or 'interest'."	2013	Y	$695 (or member)	Y	Y	Y	Y	Y	N	Y	Y	Y	Y	Y	Y	2014	471	471	2013	1256	474
PLOS ONE	Public Library of Science	http://www.plosone.org/	Science and Medicine	"...all papers that are judged to be technically sound. Judgments about the importance of any particular paper are then made after publication by the readership."	2006	Y	$1495	Y	Y	Y	Y	Y	Y	Y	Y	Y	Y	Y	Y	2009	109700	29777	2006	136824	31864
SAGE Open	Sage	http://sgo.sagepub.com/	Social Science and Humanities	"SAGE Open does not limit content due to page budgets or thematic significance. Rather, SAGE Open evaluates the scientific and research methods of each article for validity and accepts articles solely on the basis of the research."	2011	Y	$395	Y	Y	Y	Y	Y	Y	?	Y	Y	Y	Y	N	n/a	n/a	n/a	2011	841	323
Scientific Reports	Nature Publishing Group	http://www.nature.com/srep/index.html	Natural and clinical science	"... a paper must be technically sound"	2011	Y	$1495	Y	Y	Y	Y	Y	Y	Y	Y	Y	Y	Y	Y	2011	7411	3931	2011	14054	3286
SpringerPlus	Springer	http://www.springerplus.com/	Science	"...we will not reject a manuscript because it is out of scope or for its perceived importance, novelty or ability to attract citations: we will publish any study that is scientifically sound."	2012	Y	$1085	Y	Y	Y	Y	Y	Y	Y	Y	Y	Y	Y	Y	n/a	n/a	n/a	2012	2109	738
Cell Reports	Cell Press	http://www.cell.com/cell-reports/home	Life Sciences	"The primary criterion for publication in Cell Reports, as for all Cell Press journals, is new biological insight."	2012	Y	$5000	Y	Y	N	Y	N	Y	N	Y	N	Y	Y	N	2012	1388	671	2012	2077	713
eLife	eLife	http://elifesciences.org/	Life sciences and biomedicine	"eLife publishes outstanding research in the life sciences and biomedicine"	2012	N	n/a	Y	Y	N	Y	n/a	N	Y	Y	Y	Y	Y	Y	2013	775	547	2012	1573	518
G3: Genes | Genomes | Genetics	Genetics Society of America	http://www.g3journal.org	Wide range of biological disciplines	"Criteria for Publication: the experiments and other analyses are of high-quality and are clearly described and reasonably interpreted; the study describes information (e.g. large?scale datasets; sequence or QTL information), reagents or new resources (e.g. results of a mutant screen; mutant; collections for functional genomic experiments) or tools/methodologies (e.g. statistical/computational me…	2011	Y	$1650-1950	Y	Y	N	Y	N	Y	Y	Y	Y	N	N	Y	2012	608	234	2011	1174	389
Nature Communications	Nature Publishing Group	http://www.nature.com/ncomms/about/index.html	Science	"Nature Communications will publish high-quality papers from all areas of science that represent important advances within specific scientific disciplines"	2010	Y	$5200	Y	Y	N	Y	N	Y	Y	Y	Y	N	?		2010	5591	2788	2010	8066	2402
Physical Review X	APS Physics	https://journals.aps.org/prx/about	Physics	" It aims to publish, as timely as possible, a limited number of key papers from all areas of pure, applied, and interdisciplinary physics, that merit broad dissemination and high visibility."	2011	Y	$1700 up to 20k words, then $30 for every 1000 words	Y	Y	N	Y	N	Y	Y	Y	N	N	?	Y	2012	379	216	2011	477	269
Scientific World Journal	Hindawi	http://www.hindawi.com/journals/tswj/	Science, Medicine and Technology	"All manuscripts are subject to peer review and are expected to meet standards of academic excellence. "	2012	Y	$800	Y	Y	N	Y	Y	N	Y	Y	N	N	?	Y	2012	2651	n/a	2000	9175	3617
Brill Open Humanities	Brill	http://www.brill.com/products/online-resources/brill-open-humanities	Humanities	"a principal outlet for scholarly articles in the humanities. BOH is a peer-reviewed full open access journal and provides a unique platform for theoretical debates and critical analysis. "	tbc	Y	$655	Y	Y	N	N	Y	N	n/a	n/a	n/a	n/a	n/a	n/a	n/a	n/a	n/a	n/a	n/a	n/a
Chemistry Central Journal	Springer	http://journal.chemistrycentral.com/	Chemistry	"Publication of research articles by Chemistry Central Journal is dependent primarily on their validity and coherence, as judged by peer reviewers and editors….Is the question posed original, important and well defined? The research question posed by the authors should be easily identifiable and understood. It is useful to both the editors and authors if reviewers comment on the originality and i…	2007	Y	$1800	Y	Y	N	N	N	Y	Y	Y	N	N	?	Y	2008	587	70	2007	775	70
Ecosphere	Ecological Society of America	http://www.esajournals.org/loi/ecsp	Ecology	"The review should assess the following criteria: • the importance and interest in the ideas and results to the readers of ESA journals…"	2010	Y	$1250 members / $1500 non-members	Y	Y	N	Y	Y	Y	Y	Y	N	N	?	Y	2013	314	161	2010	580	162
Elementa	BioOne	https://home.elementascience.org/about/about-us/	6 domains broadly related to the environment	"Elementa reports on fundamental advancements in research"	2013	Y	$1450	Y	Y	N	N	Y	N	Y	Y	Y	N	N	Y	n/a	n/a	n/a	n/a	n/a	n/a
European Physical Journal Plus	part of the European Physics Journal, Springer	http://www.springer.com/physics/applied+%26+technical+physics/journal/13360	Physics	"Papers will be refereed regarding the quality and thoroughness of presentation as well as the clarity and soundness of details and arguments."	2011	Y	$1320	Y	Y	N	Y	Y	Y	Y	N	N	N	?	N	2011	641	212	2011	721	218
IEEE Access	IEEE	https://www.ieee.org/publications_standards/publications/ieee_access.html	Electronics	"reviews are "binary" in that reviewers will either Accept or Reject a paper in the form it is submitted in order to achieve rapid turnaround." "IEEE Access has a HIGH selectivity among accepted articles, upholding scholarly publishing quality"	2013	Y	$1750	Y	Y	N	Y	N	Y	Y	Y	Y	Y	N	Y	n/a	n/a	n/a	2013	174	107
mBio	American Society for Microbiology	http://mbio.asm.org	Microbiology and allied fields	"the best research in microbiology and allied fields."	2010	Y	$2250/$3000	Y	Y	N	Y	N	Y	Y	Y	Y	N	?	Y	2010	942	354	2010	1585	423
Modern Languages Open	Liverpool University Press	http://www.modernlanguagesopen.org/	Modern Languages	"Please address the following: • Appropriateness for section and interest/importance to readers • Originality …"	2014	Y	$750 (reduced to $350 currently)	Y	Y	N	N	Y	N	Y	?	N	N*	?	Y	n/a	n/a	n/a	n/a	n/a	n/a
Open Biology	Royal Society Publishing	http://rsob.royalsocietypublishing.org/open-biology-unveils-new-look	Biology	"welcomes original, high impact research in cell and developmental biology"The criteria for acceptance are: *Original, high quality research of broad interest within cell and developmental biology, molecular and structural biology, biochemistry , neuroscience, immunology, microbiology or genetics *Compliance with appropriate ethical standards, please see our editorial policies for more informatio…	2011	Y	$2160	Y	Y	N	N	N	Y	Y	Y	Y	Y	?	Y	2012	190	65	2011	247	68
Open Heart	BMJ	http://openheart.bmj.com/	Cardiovascular medicine	"Papers are considered on the basis of methodological soundness rather than priority or novelty."	2013	Y	$3000	Y	N	Y	N	N	Y	Y	Y	N	Y	Y	Y	n/a	n/a	n/a	n/a	n/a	n/a
Open Library of the Humanities	OLH	https://olh.openlibhums.org	Humanities	"Submissions considered suitable for peer review are assigned to one or more independent experts, who assess the article for clarity, validity, and sound methodology."	2014	N	n/a	Y	Y	Y	N	n/a	N	N	Y	Y	Y	?	Y	n/a	n/a	n/a	n/a	n/a	n/a
Open Linguistics	De Gruyter	http://www.degruyter.com/view/j/opli	Linguistics	"A submission may be declined without review if the studies reported are deemed to be of insuffuicient originality…"	2015	Y	"< $400, though in 2014-2015 there is no APC fee."	Y	Y	N	N	Y	Y	Y	N	N	N	?	Y	n/a	n/a	n/a	n/a	n/a	n/a
Optics Express	Optical society of America	https://www.osapublishing.org/oe/home.cfm	All aspects of optics and photonics	"Topic Scope: Peer-reviewed articles that emphasize scientific and technology innovations "	1997	Y	$1080 up to 6p $1849 up to 15 $145 pp over 15	Y	N	N	Y	Y	Y	Y	Y	Y	N	?	Y	2000	269100	3306	1997	28887	3336
Palgrave communications	Palgrave	http://www.palgrave-journals.com/palcomms/about	Humanities, the social sciences and business studies	"To be published in Palgrave Communications a paper should meet these criteria ... the results are novel. In general, to be acceptable, a paper should represent an advance in understanding likely to influence thinking in the field. "	2015	Y	$1200	Y	Y	N	N	Y	Y	N	Y	Y	N	?	Y	n/a	n/a	n/a	n/a	n/a	n/a
Proceedings of the National Academy of Sciences	PNAS	http://www.pnas.org/site/aboutpnas/index.xhtml	Biological, Physical and Social Sciences	"PNAS publishes only the highest quality scientific research. PNAS publishes cutting-edge research"	1914	Y	$1,500 for all, additional $1,350 for OA	Hybrid	Y	N	Y	N	Y	Y	Y	Y	N	?	N	1997	57688	3579	1996	69777	4182
RSC Advances	RSC	http://pubs.rsc.org/en/Journals/JournalIssues/RA?e=1	Chemical Sciences	"The criteria for publication are that the work must be high quality, well conducted and advance the development of the field."	2009	Y	$2433	Hybrid	Y	N	Y	N	Y	Y	N	Y	N	?	Y	2011	13680	8426	2011	23746	8495
Science Advances	AAAS	http://advances.sciencemag.org/	Science	"Research articles should present a major advance…"	2015	Y	$3,000-$4,000	Y	Y	N	N	N	Y	Y	Y	Y	Y	?	Y	n/a	n/a	n/a	n/a	n/a	n/a
The Winnower	n/a	https://thewinnower.com/	Science	Public review, no criteria (?)	2014	Y	$25 (or $200 per year)	Y	Y	?	N	Y	N	N	N	Y	Y	N	Y	n/a	n/a	n/a	n/a	n/a	n/a
Zootaxa	Magnolia Press	http://www.mapress.com/zootaxa/	Zoology	"rapid publication of high quality papers on any aspect of systematic zoology"	2001	Y	$20 per page	Hybrid	?	N	Y	Y	Y	Y	N	N	N	N	Y	2006	12985	1867	2005	16542	2002
Biology Open	Company of Biologists	http://bio.biologists.org/	Biological Sciences	"Editors and Reviewers are asked to confirm that the experimental work is properly conducted and that the conclusions are adequately supported by the data. We do not require any assessment of the potential impact of a paper."	2012	Y	$1350	Y	Y	Y	N	Y	Y	Y	Y	Y	N	Y	Y	2014	134	134	n/a	n/a	n/a
CMAJ Open	Canadian Medical Association	http://www.cmajopen.ca/	Medicine and health	Open peer review ensuring articles are "methodologically sound, ethical and reported using the appropriate reporting guidelines". "CMAJ Open does not require reviewers to judge manuscripts on the basis of originality, importance or generalizability of findings."	2013	Y	$1646	Y	Y	Y	N	N	Y	?	Y	N	N	?	Y	n/a	n/a	n/a	n/a	n/a	n/a
Collabra	University of California Press	http://collabra.org	Biomedical science, ecology, social science	"The journal’s review process will focus on scientific, methodological and ethical soundness and credibility, and will not focus on more subjective notions of novelty, topicality, or scope."	2015	Y	$875	Y	Y	Y	N	Y	Y	Y	Y	Y	Y	?	Y	n/a	n/a	n/a	n/a	n/a	n/a
Cureus	Cureus	http://www.cureus.com/	Medicine	we publish all articles that satisfy our requirements and contain no fraudulent or dangerous science. "	2012	N	n/a	Y	Y	Y	N		N	N	Y	Y	Y	?	Y	n/a	n/a	n/a	n/a	n/a	n/a
Heliyon	Elsevier	http://www.heliyon.com/	All subjects	"Heliyon publishes papers that report sound science. We ask therefore that you judge the study on technical soundness only and not on the relative advance it may provide or impact it may have on your field."	2015	Y	$1250	Y	Y	Y	N	Y	Y	Y	Y	Y	Y	?	Y	n/a	n/a	n/a	n/a	n/a	n/a
Journal of Engineering	IET (Institute of Engineering and Technology)	http://www.theiet.org/resources/journals/joe/	Engineering	" accept or reject decision being made on the basis of the validity of the research being reported, including the soundness of the research methods employed and the analysis undertaken to reach conclusions"	2013	Y	$1150	Y	Y	Y	N	Y	Y	Y	Y	N	N	N	Y	n/a	n/a	n/a	n/a	n/a	n/a
QScience Connect	Bloomsbury Qatar Foundation Journals	http://www.qscience.com/loi/connect	All subjects	"those manuscripts which meet the simple criteria of being conducted in the appropriate manner, with conclusions concurrent with results, where appropriate."	2011	Y	$995	Y	Y	Y	N	Y	N	Y	Y	Y	N	?	N	n/a	n/a	n/a	n/a	n/a	n/a
Royal Society Open Science	The Royal Society	http://rsos.royalsocietypublishing.org/about	Science, Engineering and Maths	"objective peer-review (publishing all articles which are scientifically sound and useful to the community)"	2014	Y	$1600 (introductory waiver)	Y	Y	Y	N	N	Y	Y	Y	Y	Y	Y	Y	n/a	n/a	n/a	n/a	n/a	n/a
SAGE Open Medicine	Sage	http://smo.sagepub.com/	Medicine	"Papers will be subjected to rigorous peer review but will be selected solely on the basis of whether the research is sound and deserves publication"	2013	Y	$1195	Y	Y	Y	N	Y	Y	?	Y	N	N	?	N	n/a	n/a	n/a	n/a	n/a	n/a
FACETS	Canadian Science Publishing	http://www.cdnsciencepub.com/our-journals/facets.aspx	Science	"Peer review is expected to be rigorous and objective, and to assess the technical validity or soundness of the work. Authors must also show evidence of advancing knowledge"	2016	Y	$1350	Y	Y	Y	N	Y	N	Y	Y	Y	N	N	Y	n/a	n/a	n/a	n/a	n/a	n/a
Digital Health	Sage	http://dhj.sagepub.com	Digital Healthcare	"DIGITAL HEALTH aims to publish only the most innovative and thought provoking articles."	2015	Y	$0 (introductory)	Y	N	N	N	Y	Y	Y	Y	Y	Y	?	Y	n/a	n/a	n/a	n/a	n/a	n/a
Future Science Open	Future Science Group	http://www.future-science.com/page/fso.jsp	Biotechnology, Health and Medicine	"All original research articles will be considered that are within the journal’s scope, and have been conducted with scientific rigour and research integrity."	2015	Y	$1390	Y	Y	Y	N	Y	Y	Y	Y	N	Y	?	Y	n/a	n/a	n/a	n/a	n/a	n/a
Open Mathematics	De Gruyter	http://www.degruyter.com/view/j/math	Mathematics	"Reviewers are asked to comment on the originality and significance of the work for the scientific community."	2015	Y	$1111	Y	Y	N	N	Y	Y	Y	Y	N	Y	?	Y	n/a	n/a	n/a	n/a	n/a	n/a
Open Physics	De Gruyter	http://www.degruyter.com/view/j/phys	Physics	"Reviewers are asked to comment on the originality and significance of the work for the scientific community."	2015	Y	$1111	Y	Y	N	N	Y	Y	Y	Y	N	Y	?	Y	n/a	n/a	n/a	n/a	n/a	n/a
Open Chemistry	De Gruyter	http://www.degruyter.com/view/j/chem	Chemistry	"Reviewers are asked to comment on the originality and significance of the work for the scientific community."	2015	Y	$1111	Y	Y	N	N	Y	Y	Y	Y	N	Y	?	Y	n/a	n/a	n/a	n/a	n/a	n/a
Open Life Sciences	De Gruyter	http://www.degruyter.com/view/j/biol	Life Sciences	"Reviewers are asked to comment on the originality and significance of the work for the scientific community."	2015	Y	$1667	Y	Y	N	N	N	Y	Y	Y	N	Y	?	Y	n/a	n/a	n/a	n/a	n/a	n/a
Open Medicine	De Gruyter	http://www.degruyter.com/view/j/med	Medicine	"Reviewers are asked to comment on the originality and significance of the work for the scientific community."	2015	Y	$1667	Y	Y	N	N	N	Y	Y	Y	N	Y	?	Y	n/a	n/a	n/a	n/a	n/a	n/a
Open Geosciences	De Gruyter	http://www.degruyter.com/view/j/geo	Geosciences	"Reviewers are asked to comment on the originality and significance of the work for the scientific community."	2015	Y	$1111	Y	Y	N	N	Y	Y	Y	Y	N	Y	?	Y	n/a	n/a	n/a	n/a	n/a	n/a
Open Engineering	De Gruyter	http://www.degruyter.com/view/j/eng	Engineering	"Reviewers are asked to comment on the originality and significance of the work for the scientific community."	2015	N	n/a	Y	Y	N	N	n/a	Y	Y	Y	N	Y	?	Y	n/a	n/a	n/a	n/a	n/a	n/a
Open Computer Science	De Gruyter	http://www.degruyter.com/view/j/comp	Computer Science	"Reviewers are asked to comment on the originality and significance of the work for the scientific community. "	2015	N	n/a	Y	Y	N	N	n/a	Y	Y	Y	N	Y	?	Y	n/a	n/a	n/a	n/a	n/a	n/a
SIGMA	Department of Applied Research, Institute of Mathematics of National Academy of Science of Ukraine	http://www.emis.de/journals/SIGMA/	arXiv overlay covering: Geometrical methods in mathematical physics Lie theory and differential equations Classical and quantum integrable systems Dynamical systems and chaos Exactly and quasi-exactly solvable models Lie groups and algebras, representation theory Orthogonal polynomials and special functions Quantum algebras, quantum groups and noncommutative geometry Supersymmetry and supergravit…	"articles are expected to be - new and original; - well organized and clearly written; - of interest to the scientific community"	2005	N	n/a	Y	N	N	Y	n/a	N	Y	Y	N	N	N	N	2009	732	116	2008	816	116
BMJ Open Gastroenterology	BMJ	http://bmjopengastro.bmj.com/	Gastroenterology	"We do not ask reviewers to judge on importance or breadth of appeal."	2014	Y	$2635	Y	N	Y	N	N	Y	Y	Y	N	N	?	Y	n/a	n/a	n/a	n/a	n/a	n/a
ACS Omega	American Chemical Society	http://pubs.acs.org/journal/acsodf	Chemistry	Manuscripts submitted to ACS Omega are not reviewed on the basis of any restrictive or subjective assessment of importance.	2016	Y	$2000	Y	Y	Y	N	N	Y	Y	Y	N	N	?	Y	n/a	n/a	n/a	n/a	n/a	n/a
Cogent OA (Series)	T&F	http://cogentoa.tandfonline.com/	15 Journals covering all academic disciplines	"Our editorial teams evaluate submissions on the grounds of relevance, sound methodology, and clarity, rather than the predicted level of future importance. Cogent OA journals will not reject manuscripts purely on the grounds of perceived importance. After publication, article-level metrics will demonstrate each article’s ongoing level of impact."	2014	Y	$1250, but also a "pay what you want model"	Y	Y	Y	N	Y	Y	Y	Y	Y	N	N	Y	n/a	n/a	n/a	n/a	n/a	n/a
