# Supplementary material for: Open-Access Mega-Journals: A Bibliometric Profile
Source: PLoS One. 2016 Nov 18;11(11):e0165359. doi: 10.1371/journal.pone.0165359 (PMC5115662; doi:10.1371/journal.pone.0165359)
Supplement: S2 Appendix — (XLSX) [file pone.0165359.s002.xlsx]

## Sheet: Sheet1
	S2 Appendix. Ten most common author institutional nationalities for each OAMJ, and % of all articles with at least one author from that country
	Rank	AIP Advances		BMC Research Notes		BMJ Open		F1000 Research		FEBS Open Bio		Medicine (June 2014 to 2015)		PeerJ		PLOS ONE		SAGE Open		Scientific Reports		SpringerPlus
		Country	%	Country	%	Country	%	Country	%	Country	%	Country	%	Country	%	Country	%	Country	%	Country	%	Country	%
	1	China	35.6	US	18.6	UK	34	US	45.3	Japan	31.5	China	40.9	US	43	US	34.5	US	42.1	China	36.1	US	15.3
	2	US	17.6	UK	8	US	17	UK	16.2	US	15.6	Taiwan	15.9	UK	16.3	China	15.8	Canada	8.1	US	28.1	Japan	15.3
	3	India	12.2	Japan	6.6	Australia	12.5	Germany	9.3	UK	9.2	US	10.5	Australia	9	UK	10.1	Australia	7.6	Japan	11.7	India	10
	4	Japan	9.8	Germany	6.5	Canada	8.6	Canada	7.2	China	9.2	S. Korea	8.1	Canada	6.6	Germany	9	UK	6.7	UK	8.4	China	6.8
	5	Germany	4.9	Canada	5.4	Sweden	5.9	Australia	7.1	India	7.5	Japan	5.5	Germany	5.6	France	6.3	Nigeria	3.7	Germany	7.2	Germany	5.1
	6	S. Korea	4.6	Australia	4.7	Netherlands	5.5	India	5.5	Germany	5	Italy	4.2	China	5.3	Japan	5.6	India	3.2	S. Korea	5.7	UK	4.7
	7	Taiwan	3.5	France	3.5	China	5.3	Italy	3.6	Italy	4.2	France	3.7	Spain	3.8	Canada	5.5	Malaysia	2.9	Australia	4.7	Italy	4.1
	8	UK	3.3	Brazil	3.3	Denmark	5.2	France	3	France	3.3	Spain	3.3	France	3.4	Australia	5	Italy	2.6	France	4.4	Canada	3.4
	9	Singapore	3.2	Ethiopia	3	Japan	4.1	Spain	2.9	Brazil	2.8	UK	2.6	Netherlands	2.9	Netherlands	4.3	Iran	2.5	Italy	4.3	Brazil	3.4
	10	France	3.1	Italy	2.8	Norway	3.7	Netherlands	2	Canada	2.5	Germany	2.4	Japan	2.7	Italy	4.3	Germany	1.8	Canada	3.4	Australia	3.2
