# Supplementary material for: Open-Access Mega-Journals: A Bibliometric Profile
Source: PLoS One. 2016 Nov 18;11(11):e0165359. doi: 10.1371/journal.pone.0165359 (PMC5115662; doi:10.1371/journal.pone.0165359)
Supplement: S3 Appendix — (XLSX) [file pone.0165359.s003.xlsx]

## Sheet: Sheet1
	S3 Appendix. Ten most common author institutional affiliations for each OAMJ, and % of all articles with at least one author from that institution
	Rank	AIP Advances			BMC Research Notes			BMJ Open			F1000 Research			FEBS Open Bio			Medicine (June 2014 to 2015)			PeerJ			PLOS ONE			SAGE Open			Scientific Reports			SpringerPlus
		Institution	Country	%	Institution	Country	%	Institution	Country	%	Institution	Country	%	Institution	Country	%	Institution	Country	%	Institution	Country	%	Institution	Country	%	Institution	Country	%	Institution	Country	%	Institution	Country	%
	1	Nanjing Uni.	China	2.5	Makerere Uni.	Uganda	1.1	UCL	UK	4.2	Universitat Bonn	Germany	2.2	Uni. of Tokyo	Japan	2.2	Medical Uni. Taichung	China	4.5	Kobenhavns Universitet	Denmark	1.5	Inserm	France	1.2	California State Uni.	USA	1.1	Chinese Acad of Sciences	China	3.5	Universitat Zurich	Switzerland	1.1
	2	Chinese Acad. of Sciences	China	2.1	Addis Ababa Uni.	Ethiopia	1	Uni. of Oxford	UK	4	UCL	UK	1.9	Osaka Uni.	Japan	1.9	Medical Uni. Hosp. Taichung	China	3.7	UC Berkeley	USA	1.4	CNRS	France	1.1	Griffith Uni.	USA	1	Peking Uni.	China	1.7	Universidade de Sao Paulo - USP	Brazil	0.8
	3	Tsinghua Uni.	China	1.9	Gondar Uni.	Ethiopia	0.8	King's College London	UK	2.8	Uni. of Cambridge	UK	1.7	Riken	Japan	1.9	Chang Gung Uni.	China	3.1	The Uni. of B. Columbia	Canada	1.3	Harvard Medical School	USA	0.9	Texas A and M Uni.	USA	0.9	Uni. of Tokyo	Japan	1.6	Kyoto Uni.	Japan	0.8
	4	National Uni. of Singapore	Singapore	1.9	Jimma Uni.	Ethiopia	0.8	London Sch. of Hygiene	UK	2.7	UC Davis	USA	1.7	Kyoto Uni.	Japan	1.9	Yang-Ming Uni. Taiwan	Taiwan	2.9	UC Davis	USA	1.3	Uni. of Cal., San Fran	USA	0.8	Universiti Sains Malaysia	Malaysia	0.8	Tsinghua Uni.	China	1.6	Universiti Sains Malaysia	Malaysia	0.6
	5	Nanyang Techn. Uni.	China	1.3	Uni. of Toronto	Canada	0.8	The Uni. of Sydney	Australia	2.5	Uni. of Oxford	UK	1.4	Kyushu Uni.	Japan	1.7	Sun Yat-Sen Uni.	China	2.7	Goteborgs Universitet	Sweden	1.3	VA Medical Center	USA	0.8	Uni. of Nigeria	Nigeria	0.8	Kyoto Uni.	Japan	1.4	Kyushu Uni.	Japan	0.6
	6	Peking Uni.	China	1.3	Karolinska Institutet	Sweden	0.7	Uni. of Toronto	Canada	2.3	Euro. Bioinformatics Institute	UK	1.4	Keio Uni.	Japan	1.4	Chang Gung Memorial Hosp.	China	2.6	Hawaii Inst. Marine Bio	USA	1.2	Uni. of Toronto	Canada	0.8	Uni. of Alberta	USA	0.8	National Uni. of Singapore	Singapore	1.3	Uni. of Tokyo	Japan	0.6
	7	Indian Inst. of Science	India	1.2	Universidade de Sao Paulo - USP	Brazil	0.7	Karolinska Institutet	Sweden	2.1	Uni. of Toronto	Canada	1.4	Japan Sci and Tech. Agency	Japan	1.4	Peking Union Medical College	China	2.4	The Uni. of North Carolina	USA	1.2	UCL	UK	0.8	Queensland Uni. of Tech.	Australia	0.6	Zhejiang Uni.	China	1.3	Rajshahi Uni.	Bangladesh	0.6
	8	Inst of Physics Ch. Acad of Sci	China	1.1	The Aga Khan Uni. Hospital	Pakistan	0.7	Uni. of Bristol	UK	2.1	VA Medical Center	USA	1.4	Universidade de Sao Paulo - USP	Brazil	1.4	Sichuan Uni.	China	2.1	Uni. of Bristol	UK	1.1	Karolinska Institutet	Sweden	0.8	Uni. of Toronto	Canada	0.6	Japan Sci and Tech. Agency	Japan	1.3	Universitssjukhuset i Lund	Sweden	0.5
	9	National Taiwan Uni.	Taiwan	1.1	Uni. of Melbourne	Australia	0.7	Uni. of Birmingham	UK	2	The Uni. of B. Columbia	Canada	1.4	Nagoya Uni.	Japan	1.4	Vet. General Hospital-Taipei	Taiwan	1.9	Oregon State Uni.	USA	1	Uni. of Washington Seattle	USA	0.8	Uni. of Melbourne	Australia	0.6	Osaka Uni.	Japan	1.3	Uni. of Toronto	Canada	0.5
	10	Japan Sci and Tech. Agency	Japan	1	Uni. Estadual Paulista	Brazil	0.6	Imperial College London	UK	2	Uni. of Washington Seattle	USA	1.3	Kinki Uni.	Japan	1.1	National Taiwan Uni. Hospital	Taiwan	1.9	Uni. of Florida	USA	1	Uni. of Oxford	UK	0.8	Baylor College of Medicine	USA	0.5	Shanghai Jiaotong Uni.	China	1.2	Queensland Uni. of Tech..	Australia	0.5
